# Supplementary material for: FgCot1 Regulates Polarized Growth and Conidiation in Fusarium graminearum via Gpmk1 MAPK and Tsf1 Transcriptional Pathways
Source: Mol Plant Pathol. 2026 Jul 23;27(7):e70321. doi: 10.1111/mpp.70321 (PMC13396691; doi:10.1111/mpp.70321)
Supplement: Supplementary file 13 — Table S4: Differentially expressed genes (DEGs) up‐ and downregulated in the S52‐1 compared with S52. [file MPP-27-e70321-s007.xlsx]

## Sheet: Sheet1
Table S4 Differentially expressed genes (DEGs) up- and down-regulated in the S52-1 compared with S52.
		logFC	PValue	FDR	description
FG3G01030	FGSG_04766	7.99271	1.88152e-09	2.00725e-07	uncharacterized protein
FG4G19080	FGSG_07670	7.37575	8.36948e-08	6.76024e-06	uncharacterized protein
FG4G34960	FGSG_13515	7.20506	0	0	uncharacterized protein
FG4G19840	FGSG_07721	7.15512	4.81152e-07	3.10752e-05	arylsulfatase
FG3G30340	FGSG_11000	4.52475	2.81188e-05	0.00116904	uncharacterized protein
FG3G13100	FGSG_05581	4.43905	4.10934e-05	0.00165486	uncharacterized protein
FG2G00080	FGSG_07972	4.38188	2.98278e-07	2.08369e-05	uncharacterized protein
FG2G06180	FGSG_08409	4.28338	2.99856e-16	8.32222e-14	nicotine oxidase
FG2G00410	FGSG_13462	4.27032	5.97592e-14	1.15786e-11	uncharacterized protein
FG3G35130	FGSG_11376	4.00738	1.24932e-07	9.43328e-06	uncharacterized protein
FG4G20790	FGSG_07786	3.846	7.0341e-06	0.000345613	uncharacterized protein
FG3G15790	FGSG_05752	3.71295	4.06647e-05	0.00165054	uncharacterized protein
FG3G02070	FGSG_04849	3.63601	7.7613e-06	0.000375947	CBM-cenC domain-containing protein
FG1G51650	FGSG_10502	3.56719	1.15211e-08	1.07554e-06	uncharacterized protein
FG2G03580	FGSG_08239	3.54967	6.60836e-05	0.0024949	glycosyltransferase domain-containing protein
FG4G20950	FGSG_13222	3.54379	9.38181e-18	3.44078e-15	alpha beta hydrolase
FG1G32640	FGSG_02154	3.52415	1.00519e-06	6.07193e-05	uncharacterized protein
FG2G27060	FGSG_03600	3.5085	2.423e-19	9.95273e-17	uncharacterized protein
FG2G06160	FGSG_08408	3.39504	3.39157e-09	3.4828e-07	Iron transporter,
FG1G32900	FGSG_12081	3.3545	3.07363e-06	0.000168787	Involved in nuclear migration, part of the dynein/dynactin pathway
FG4G17840	FGSG_07569	3.32199	4.38709e-15	9.7937e-13	rf2 protein
FG1G27080	FGSG_01787	3.31454	1.06045e-05	0.00049725	uncharacterized protein
FG3G35410	FGSG_11398	3.31022	0.00046006	0.0130869	Short-chain dehydrogenase chry4
FG1G35660	FGSG_12123	3.19789	9.08579e-18	3.44078e-15	putative cell surface protein
FG3G00750	FGSG_04745	3.1445	1.81901e-19	8.12151e-17	uncharacterized protein
FG4G20980	FGSG_07801	3.14172	8.49227e-08	6.76024e-06	Fusarin biosynthesis protein 5
FG4G20970	FGSG_07800	2.91101	3.53275e-07	2.3867e-05	fusarin c cluster-peptidase
FG2G00710	FGSG_08015	2.90766	2.60406e-10	3.14601e-08	uncharacterized protein
FG1G00480	FGSG_11652	2.89922	3.99766e-06	0.000211608	uncharacterized protein
FG4G21010	FGSG_07804	2.8966	9.34798e-11	1.24347e-08	fusarin c cluster-cytochrome p450
FG4G20960	FGSG_13223	2.87234	1.31501e-10	1.66714e-08	fusarin c cluster-translation elongation factor
FG4G21020	FGSG_07805	2.84888	2.55177e-10	3.11954e-08	fusarin c cluster-methyltransferase
FG4G02970	FGSG_06622	2.84855	9.68937e-08	7.65386e-06	cycloeucalenol cycloisomerase
FG3G06130		2.81616	0.000349887	0.0102951	uncharacterized protein
FG4G19830	FGSG_07720	2.78657	8.48652e-08	6.76024e-06	major facilitator superfamily transporter
FG4G20940	FGSG_07798	2.78422	2.01184e-08	1.8446e-06	hybrid pks-nrps protein
FG4G19710	FGSG_07714	2.76118	0.000236184	0.00732957	Cysteine-containing protein 41
FG4G34620	FGSG_09127	2.75683	9.60999e-09	9.21487e-07	uncharacterized protein
FG4G20990	FGSG_07802	2.74416	5.43266e-09	5.26302e-07	fusarin c cluster-transporter
FG3G01040	FGSG_04767	2.71416	0.000771233	0.019899	alpha/beta hydrolase family protein
FG3G31280	FGSG_11072	2.68426	7.03212e-06	0.000345613	uncharacterized protein
FG2G21060	FGSG_03157	2.67496	2.17959e-28	1.49215e-25	uncharacterized protein
FG3G32820	FGSG_11201	2.66784	0.000258279	0.00791723	uncharacterized protein
FG1G30220	FGSG_01988	2.64443	1.18719e-07	9.16632e-06	tyrosinase
FG3G15840	FGSG_05754	2.63944	1.99842e-10	2.50266e-08	putative integral membrane protein
FG3G00740	FGSG_04744	2.6022	5.10086e-12	7.70305e-10	uncharacterized protein
FG2G29490	FGSG_03790	2.59349	2.19623e-08	1.99585e-06	metalloprotease mep1
FG3G13650		2.58419	3.10286e-07	2.15293e-05	uncharacterized protein
FG2G29470	FGSG_03788	2.57862	0.00120441	0.0284978	glycoside hydrolase family 16 protein
FG1G14340	FGSG_00931	2.57572	1.19144e-21	6.43943e-19	uncharacterized protein
FG2G29850	FGSG_03816	2.55908	1.05693e-16	3.19225e-14	gluconolactonase
FG2G19080	FGSG_03006	2.53819	2.02697e-06	0.000115638	trichothecene 3-o-acetyltransferase
FG4G21000	FGSG_07803	2.47049	1.28075e-06	7.64652e-05	fusarin c cluster-oxidoreductase
FG3G29360	FGSG_10922	2.46171	1.36413e-12	2.15511e-10	expansin-like protein 2
FG1G49260	FGSG_10341	2.42825	0.00018707	0.00606	uncharacterized protein
FG4G35200	FGSG_09078	2.42662	6.94345e-05	0.00260227	neutral amino acid permease
FG3G27070	FGSG_10784	2.40387	1.8325e-05	0.000794008	uncharacterized protein
FG4G19720	FGSG_07715	2.32319	1.97984e-27	1.27069e-24	uncharacterized protein
FG1G50680	FGSG_10434	2.31555	9.6085e-05	0.00343797	glutathione s-transferase gst
FG1G35900		2.29568	1.9001e-11	2.71001e-09	putative integral membrane protein
FG4G35810		2.27414	0.000915035	0.0229183	uncharacterized protein
FG4G20770	FGSG_07785	2.23773	0.000199674	0.00641085	glycosyl hydrolase family protein
FG2G29860	FGSG_03817	2.21964	7.90337e-14	1.50296e-11	uncharacterized protein
FG1G26200	FGSG_01717	2.19996	2.23687e-19	9.57101e-17	delta-5 delta-6 fatty acid desaturase
FG2G02380	FGSG_08142	2.19984	5.41174e-17	1.85244e-14	uncharacterized protein
FG2G25990	FGSG_03518	2.19506	0.000176147	0.00573625	uncharacterized protein
FG4G01330	FGSG_06517	2.18737	2.65284e-07	1.87876e-05	dihydroxy-acid dehydratase
FG1G53180	FGSG_10612	2.17821	2.33604e-16	6.66356e-14	salicylate hydroxylase
FG1G35080	FGSG_02337	2.10518	6.43338e-06	0.000323845	uncharacterized protein
FG2G22010	FGSG_03230	2.10401	0.000284479	0.00854186	bZIP transcription facto
FG1G33280	FGSG_02201	2.09692	2.31781e-05	0.000967546	uncharacterized protein
FG2G33250	FGSG_12325	2.08938	6.70517e-05	0.00252218	uncharacterized protein
FG2G05480	FGSG_08362	2.08607	3.00222e-05	0.00123815	uncharacterized protein
FG2G22020	FGSG_03231	2.08407	3.94523e-06	0.000209915	related to aminotriazole resistance protein
FG1G32670	FGSG_12076	2.07067	0.000176517	0.00573625	uncharacterized protein
FG2G40030	FGSG_04499	2.02847	4.26868e-05	0.00170564	aminoglycoside phosphotransferase protein
FG4G25930	FGSG_09701	2.00742	2.16163e-06	0.000121966	siderophore iron transporter mirb
FG2G29800	FGSG_03811	1.9702	0.000200105	0.00641085	uncharacterized protein
FG2G29790	FGSG_03810	1.96221	1.06633e-07	8.35891e-06	uncharacterized protein
FG2G21580	FGSG_03198	1.96062	0.00192471	0.0418748	uncharacterized protein
FG4G18240		1.95527	1.96129e-17	6.94501e-15	uncharacterized protein
FG1G50700	FGSG_10436	1.94915	1.82915e-05	0.000794008	dha14-like major facilitator efflux transporter (mfs transporter)
FG2G27520	FGSG_03636	1.94629	0.000548137	0.0150503	major facilitator superfamily transporter
FG2G19490	FGSG_03035	1.94439	1.81962e-05	0.000794008	Hypersensitive response-inducing protein PevD1
FG2G42950	FGSG_11540	1.92707	2.28445e-05	0.00095751	uncharacterized protein
FG2G22590	FGSG_12474,FGSG_12475	1.89047	1.54723e-18	6.11097e-16	putative integral membrane protein
FG2G42140	FGSG_04667	1.89009	2.75778e-08	2.46258e-06	alpha-ketoglutarate-dependent sulfonate dioxygenase
FG2G41540	FGSG_12214	1.88226	3.14716e-08	2.78605e-06	uncharacterized protein
FG2G27530	FGSG_03637	1.85878	0.0011342	0.0272767	nitrilotriacetate monooxygenase component a
FG2G07190	FGSG_08464	1.83725	0.00139799	0.0322606	alkaline protease
FG4G18810	FGSG_07651	1.83607	8.46668e-08	6.76024e-06	Proline-rich protein 10
FG2G19030	FGSG_03001	1.83179	0.00132339	0.030886	uncharacterized protein
FG2G40040	FGSG_04500	1.81925	0.00168388	0.0373473	uncharacterized protein
FG2G22300	FGSG_03247	1.81793	9.60135e-13	1.56502e-10	glycerol kinase
FG4G18970	FGSG_07662	1.81612	0.00110521	0.0267676	uncharacterized protein
FG2G16850	FGSG_02840	1.81512	4.19716e-07	2.76286e-05	uncharacterized protein
FG1G53190	FGSG_10613	1.81445	4.69369e-15	1.02552e-12	4-hydroxybenzoate polyprenyltransferase
FG2G03260	FGSG_08213	1.81426	1.18498e-15	3.04213e-13	uncharacterized protein
FG2G04410	FGSG_08295	1.81304	0.000636918	0.0167705	uncharacterized protein
FG1G25730	FGSG_11987	1.79543	2.20735e-12	3.43444e-10	uncharacterized protein
FG2G24990	FGSG_12432	1.75916	0.000911415	0.0228834	uncharacterized protein
FG3G06100		1.75247	4.39351e-06	0.00022902	uncharacterized protein
FG2G42670	FGSG_11564	1.74989	2.38927e-06	0.000133345	uncharacterized protein
FG3G18370	FGSG_05926	1.74973	2.11897e-11	2.98078e-09	nitrogen assimilation transcription factor nit-4
FG2G28510	FGSG_03714	1.74106	0.000104068	0.00365983	dfg5 protein
FG2G19070	FGSG_03005	1.69532	0.000108593	0.00380593	uncharacterized protein
FG2G31780	FGSG_03960	1.6937	3.4444e-06	0.000187145	fungal hydrophobin
FG3G33380	FGSG_11611	1.68047	0.0020371	0.0439474	uncharacterized protein
FG1G15950	FGSG_01045	1.68	5.523e-15	1.18158e-12	C2H2-type zinc-finger transcription factor
FG4G34900	FGSG_09103	1.67655	2.15647e-05	0.000915571	2og-fe oxygenase superfamily protein
FG4G03460	FGSG_12956	1.67349	0.000251989	0.00774753	uncharacterized protein
FG2G27550	FGSG_03639	1.67327	0.000334347	0.00992316	uncharacterized protein
FG2G16880	FGSG_02843	1.66321	3.70315e-07	2.46933e-05	sterigmatocystin 8-o-methyltransferase
FG1G34280	FGSG_02269	1.65437	0.000217714	0.00692169	CBM-cenC domain-containing protein
FG1G25680	FGSG_01680	1.63454	5.85479e-08	4.80983e-06	nonribosomal peptide
FG2G18550	FGSG_02970	1.63205	0.000150952	0.00508238	carbonic anhydrase
FG2G03190	FGSG_08208	1.62446	9.87693e-13	1.58478e-10	polyketide synthase
FG2G20740	FGSG_12503	1.5972	0.00053887	0.0148442	Extracellular membrane protein CFEM domain-containing protein
FG3G06180	FGSG_05119	1.59575	2.38164e-07	1.72233e-05	tetracycline resistance protein tcr1
FG3G35250	FGSG_11385	1.59072	9.69136e-09	9.21487e-07	uncharacterized protein
FG2G16890	FGSG_02844	1.58746	4.43913e-09	4.38322e-07	uncharacterized protein
FG3G32230	FGSG_11155	1.58281	0.00073349	0.0190207	acetyltransferase
FG1G39400	FGSG_02643	1.56989	0.00115009	0.0274657	uncharacterized protein
FG3G20610	FGSG_06087	1.56801	4.22271e-11	5.85987e-09	uncharacterized protein
FG3G35980	FGSG_13955	1.56001	0.00118554	0.0282467	uncharacterized protein
FG3G06790	FGSG_05166	1.55475	1.75577e-05	0.000779663	uncharacterized protein
FG1G52900	FGSG_10587	1.54544	8.97828e-06	0.000428828	membrane primary amine oxidase
FG3G31960	FGSG_13851	1.53739	0.000969214	0.0240989	uncharacterized protein
FG2G05450	FGSG_13375,FGSG_13376	1.53361	2.21448e-05	0.000935824	hypothetical protein
FG2G33310	FGSG_12321	1.53137	1.40487e-05	0.000644047	alpha- -mannosyltransferase
FG2G28750	FGSG_03731	1.52066	0.00120038	0.0284682	Ava biosynthesis cluster protein O
FG1G53200	FGSG_10614	1.51747	5.43101e-12	8.08275e-10	4-hydroxybenzoate polyprenyl transferase
FG2G42150	FGSG_12203,FGSG_12204	1.50352	5.05938e-08	4.22396e-06	tartrate transporter
FG2G00460	FGSG_07997	1.50185	0.000372408	0.0108336	uncharacterized protein
FG1G02760	FGSG_00184	1.49045	2.49189e-06	0.00013832	xylanase 1
FG2G35980	FGSG_04231	1.48502	4.56077e-05	0.00180828	Cysteine-containing protein 41
FG2G17830	FGSG_02913	1.4823	0.00214066	0.0457968	uncharacterized protein
FG1G53140	FGSG_10609	1.46667	9.60091e-12	1.40845e-09	fad linked oxidase-like protein
FG2G05430	FGSG_13377	1.44977	0.000101023	0.00356496	uncharacterized protein
FG1G16350	FGSG_01072	1.43737	1.10395e-07	8.58821e-06	DUF1993 domain-containing protein
FG2G18590	FGSG_02972	1.43652	8.35946e-05	0.00303333	uncharacterized protein
FG3G31460	FGSG_11088	1.40785	1.00292e-05	0.00047243	Na(+)/H(+) antiporter
FG2G20980	FGSG_03151	1.40491	0.00114738	0.027465	uncharacterized protein
FG2G41960	FGSG_04654	1.40428	9.8853e-05	0.00351253	agglutinin isolectin 1 precursor
FG2G20210	FGSG_03088	1.39872	0.000733243	0.0190207	uncharacterized protein
FG1G02350	FGSG_00162	1.39401	0.000200398	0.00641085	family oxidoreductase
FG3G30310	FGSG_10997	1.38502	5.77022e-05	0.00222761	SH3 domain-containing protein
FG1G53080	FGSG_13795	1.38371	1.02119e-08	9.62074e-07	Epoxidase xenD; Xenoacremones biosynthesis cluster protein D
FG4G35110	FGSG_09086	1.37211	0.00138006	0.0319185	uncharacterized protein
FG2G20940	FGSG_03147	1.37049	8.98521e-05	0.00324891	pyridoxal-phosphate dependent enzyme
FG4G19000	FGSG_07665	1.3666	4.1453e-08	3.60747e-06	siderophore iron transporter mirb
FG1G52370	FGSG_10543	1.36316	4.43427e-07	2.882e-05	uncharacterized protein
FG3G00710	FGSG_04741	1.36106	1.43598e-05	0.000654897	uncharacterized protein
FG2G38070	FGSG_04377	1.34336	8.9719e-06	0.000428828	centromere protein v
FG4G17290	FGSG_07522	1.33649	1.79264e-05	0.000786693	uncharacterized protein
FG2G20970	FGSG_03150	1.33326	0.000605498	0.01618	phosphotransferase enzyme family protein
FG2G04380	FGSG_08292	1.31956	0.000365804	0.0106717	uncharacterized protein
FG1G32430	FGSG_02136	1.30569	1.39184e-07	1.03571e-05	high-affinity methionine permease
FG4G31320		1.30448	1.48566e-05	0.000672079	uncharacterized protein
FG2G30020	FGSG_03828	1.30317	5.05432e-07	3.24392e-05	mannose-binding lectin
FG1G36150	FGSG_02423	1.30302	3.2133e-07	2.21459e-05	YoaK family protein
FG1G52350	FGSG_10542	1.29139	1.52293e-06	8.93653e-05	uncharacterized protein
FG2G28200	FGSG_03688	1.28759	5.432e-06	0.000277518	uncharacterized protein
FG4G17880	FGSG_07573	1.27938	8.0744e-07	4.96503e-05	Ras-related protein
FG2G22870	FGSG_03292	1.27888	0.000270028	0.00815564	fungal specific transcription factor domain-containing protein
FG2G26130	FGSG_03531	1.27685	7.89126e-05	0.0028736	uncharacterized protein lw93_10102
FG1G39750	FGSG_02672	1.26621	3.48848e-06	0.000188543	cytochrome p450 monooxygenase
FG2G32360	FGSG_03998	1.25309	0.000851526	0.0215909	uncharacterized protein
FG2G00670	FGSG_08012	1.24062	8.46008e-07	5.14836e-05	uncharacterized protein
FG2G28190	FGSG_03687	1.24055	1.1756e-06	7.05976e-05	triacylglycerol lipase v precursor
FG1G52360	FGSG_13782	1.2267	2.24452e-05	0.000944629	uncharacterized protein
FG2G03170	FGSG_08206	1.21546	4.58212e-08	3.88875e-06	uncharacterized protein
FG2G03180	FGSG_08207	1.21096	4.24832e-07	2.77873e-05	prostacyclin synthase
FG4G01770	FGSG_06548	1.2108	6.51334e-05	0.0024681	ndp-n-acetyl-d-galactosaminuronic acid dehydrogenase
FG2G03550	FGSG_08238	1.21	5.59957e-07	3.52773e-05	uncharacterized protein
FG3G16510	FGSG_05802	1.20098	7.26886e-07	4.52387e-05	major facilitator superfamily transporter
FG1G53160	FGSG_13797	1.19532	3.28307e-07	2.24759e-05	cytochrome p450
FG1G26180	FGSG_11996,FGSG_11997	1.19305	0.000606613	0.01618	uncharacterized protein
FG1G11210	FGSG_00735	1.18671	9.73988e-05	0.00347288	uncharacterized protein
FG1G53130	FGSG_10608	1.18154	2.43008e-07	1.73295e-05	short-chain dehydrogenase reductase family protein
FG4G22090	FGSG_13239	1.16482	1.21929e-07	9.30451e-06	related to methyltransferase
FG1G53150	FGSG_13796	1.15535	3.69492e-06	0.00019762	cytochrome p450 monooxygenase
FG4G18230	FGSG_07600	1.155	7.34077e-05	0.00270188	histone acetyltransferase hpa2
FG2G13840	FGSG_08844	1.15073	0.000223351	0.0070572	uncharacterized protein
FG1G03080	FGSG_00206	1.14092	0.00231153	0.0485421	uncharacterized protein
FG2G29530	FGSG_03792	1.1385	0.00148504	0.0336642	putative GPI anchored protein
FG4G28200	FGSG_09540	1.13527	0.000281709	0.00848348	uncharacterized protein
FG1G12510	FGSG_11830	1.12345	1.76143e-05	0.000779663	uncharacterized protein
FG2G30970	FGSG_03894	1.12233	4.76913e-06	0.000247344	uncharacterized protein
FG3G05640	FGSG_05084	1.11992	0.000511994	0.0142871	spherulin 1a precursor
FG3G29480	FGSG_13888	1.11274	8.4728e-07	5.14836e-05	emopamil binding protein
FG2G31570		1.10512	0.000590386	0.0158709	uncharacterized protein
FG1G52290	FGSG_10538	1.10096	6.08737e-05	0.00232384	endoribonuclease l-psp
FG1G25710	FGSG_11985	1.08845	4.08422e-05	0.00165121	galactose-proton symport
FG4G18950	FGSG_07660	1.08282	2.38443e-06	0.000133345	related to methyltransferase
FG3G11750	FGSG_12746	1.08006	0.001481	0.033647	uncharacterized protein
FG4G19090	FGSG_07671	1.07472	0.00177314	0.0390432	uncharacterized protein
FG2G03130	FGSG_13422	1.06764	5.61811e-06	0.000285606	uncharacterized protein
FG2G05180	FGSG_13385	1.06508	3.56891e-06	0.00019188	potassium channel beta subunit protein
FG2G22560	FGSG_03266	1.06264	0.000380784	0.0110148	sulfotransferase family protein
FG1G52610	FGSG_10562	1.0584	0.000153229	0.00514217	uncharacterized protein
FG2G40270	FGSG_04517	1.04399	7.36744e-06	0.000360268	sphingoid long-chain base transporter rsb1
FG4G23940	FGSG_09826	1.03404	0.00112959	0.0272294	uncharacterized protein
FG3G29870	FGSG_10959	1.03327	0.000377146	0.0109404	uncharacterized protein
FG1G33300	FGSG_02203	1.02312	9.35708e-06	0.000444851	D-3-phosphoglycerate dehydrogenase
FG1G06200	FGSG_00415	1.00713	0.000343282	0.0101298	uncharacterized protein
FG4G17860	FGSG_07571	-8.36817	3.7351e-13	6.50098e-11	uncharacterized protein
FG4G17850	FGSG_07570	-7.82776	1.12893e-09	1.30258e-07	oxidoreductase bli- mitochondrial
FG2G42230		-7.41146	4.45256e-08	3.8423e-06	uncharacterized protein
FG1G51250	FGSG_10480	-6.63326	6.85414e-17	2.19953e-14	DUF1264 domain-containing protein
FG2G41400	FGSG_04609	-5.50219	2.20417e-290	1.13173e-286	DUF1295 domain protein
FG2G05220	FGSG_13383	-5.24041	4.77255e-10	5.56924e-08	uncharacterized protein
FG2G21630	FGSG_03202	-4.78898	2.84804e-14	5.73461e-12	calcium-translocating p-type pmca-type
FG1G50780	FGSG_10442	-4.72048	4.17522e-68	6.12505e-65	uncharacterized protein
FG4G29750		-4.67798	3.82057e-15	8.91668e-13	uncharacterized protein
FG1G50790	FGSG_10443	-4.43671	5.4939e-43	4.33976e-40	uncharacterized protein
FG2G35940		-4.43407	2.22221e-07	1.61843e-05	uncharacterized protein
FG3G08890		-4.41035	4.35326e-09	4.34015e-07	uncharacterized protein
FG1G38490		-4.34016	1.22823e-09	1.40141e-07	uncharacterized protein
FG4G29740		-4.33957	2.30943e-46	1.9763e-43	uncharacterized protein
FG4G11530	FGSG_07152	-4.08864	2.76005e-158	9.44765e-155	uncharacterized protein
FG2G10900	FGSG_08682	-3.80137	1.0844e-136	2.78393e-133	uncharacterized protein
FG1G52850	FGSG_10583	-3.79195	1.21666e-05	0.000562788	uncharacterized protein
FG2G28980	FGSG_03749	-3.70312	0.0003381	0.0100056	transmembrane amino acid transporter
FG2G04360	FGSG_08291	-3.63395	4.23992e-92	8.70796e-89	uncharacterized protein
FG1G22090	FGSG_01440	-3.61916	5.95096e-76	1.01851e-72	plasma membrane protein yro2
FG2G23520	FGSG_12456	-3.58549	8.61462e-53	8.84635e-50	uncharacterized protein
FG1G50490	FGSG_10420	-3.31896	8.99831e-17	2.80011e-14	uncharacterized protein
FG1G01030	FGSG_00060	-3.25872	4.02599e-10	4.80731e-08	killer kp4 smk- core
FG4G36270	FGSG_09001	-3.14829	1.89603e-09	2.00725e-07	transcription factor atf21
FG2G29370	FGSG_03779	-3.1471	6.66172e-11	9.00121e-09	shikimate kinase
FG4G21180	FGSG_07815	-3.1441	4.02238e-06	0.000211825	uncharacterized protein
FG2G19220		-3.13403	1.26286e-07	9.46593e-06	uncharacterized protein
FG1G50770	FGSG_10441	-3.0712	9.18331e-14	1.68399e-11	RING-type E3 ubiquitin transferase
FG4G29790		-3.01989	1.29091e-10	1.65704e-08	uncharacterized protein
FG3G34120	FGSG_11293	-3.01347	4.917e-13	8.33581e-11	sulfate permease ii
FG1G02120	FGSG_00150	-3.0059	0.000100448	0.00355691	zinc-binding dehydrogenase
FG1G24880		-2.95683	7.07835e-05	0.00263361	uncharacterized protein
FG2G17840		-2.92877	5.25481e-05	0.00206749	uncharacterized protein
FG4G36280	FGSG_09000	-2.92195	1.39879e-56	1.79552e-53	single-stranded dna binding protein 12k chain
FG2G41620	FGSG_04626	-2.91933	5.00294e-55	5.70836e-52	uncharacterized protein
FG3G30990	FGSG_11044	-2.91617	1.63377e-11	2.36298e-09	Probable transporter efuK; Enfumafungin biosynthesis cluster protein K
FG1G01040	FGSG_00061	-2.90177	3.69548e-07	2.46933e-05	killer kp4
FG3G08880	FGSG_05294	-2.86855	3.78908e-15	8.91668e-13	arrestin (or S-antigen), N-terminal domain protein
FG1G52660	FGSG_10566	-2.83467	0.00119574	0.0284238	insecticidal toxin complex protein
FG1G43850	FGSG_09993	-2.8148	2.20306e-49	2.05666e-46	tubulin gamma chain
FG1G26620	FGSG_01752	-2.7682	2.11267e-06	0.000119862	uncharacterized protein
FG1G32450	FGSG_02138	-2.75849	0.00104651	0.0256481	cytochrome p450 oxidoreductase
FG2G16030	FGSG_02792	-2.75366	6.86415e-06	0.000340522	gluconate 5-dehydrogenase
FG1G22470	FGSG_01459	-2.75335	9.97801e-16	2.62729e-13	uncharacterized protein
FG2G36720	FGSG_04288	-2.72127	2.77896e-06	0.000153425	26s proteasome subunit rpn4
FG2G20600	FGSG_03120	-2.69217	6.1134e-17	2.02511e-14	diacylglycerol pyrophosphate phosphatase dpp1
FG4G01830	FGSG_06553	-2.69152	4.31337e-23	2.60553e-20	xylulose-5-phosphate fructose-6-phosphate phosphoketolase
FG2G23600	FGSG_03339	-2.6707	3.63028e-09	3.65484e-07	uncharacterized protein
FG2G28960	FGSG_12388	-2.62269	0.00225981	0.0477733	uncharacterized protein
FG2G00650		-2.61948	0.000639074	0.0167843	uncharacterized protein
FG1G52570	FGSG_10559	-2.57261	5.80258e-05	0.00223171	uncharacterized protein
FG2G21390	FGSG_03185	-2.56195	1.49291e-05	0.0006724	uncharacterized protein
FG2G19180	FGSG_03014	-2.55303	4.52349e-09	4.42397e-07	hexokinase
FG1G50800	FGSG_10444	-2.55187	1.60324e-14	3.35994e-12	l-lactate dehydrogenase
FG1G25590	FGSG_01674	-2.53495	2.68395e-07	1.88777e-05	uncharacterized protein
FG4G04780	FGSG_06733	-2.53427	0.000977034	0.0242347	catalase
FG2G37630	FGSG_12269	-2.5103	0.00053109	0.0147025	uncharacterized protein
FG2G05540		-2.4839	5.65474e-39	4.14775e-36	uncharacterized protein
FG4G20640	FGSG_07774	-2.47124	2.0652e-16	6.05929e-14	uncharacterized protein
FG1G00250	FGSG_00004	-2.4646	1.30894e-09	1.47709e-07	uncharacterized protein
FG1G24280		-2.44776	0.000157128	0.00520499	uncharacterized protein
FG4G21510	FGSG_07842	-2.44594	9.06096e-05	0.00326481	oye2-nadph dehydrogenase (old yellow enzyme) isoform 1
FG2G24010	FGSG_12449	-2.43852	0.000802145	0.020559	uncharacterized protein
FG1G01050	FGSG_00062	-2.42142	2.41798e-07	1.73295e-05	killer kp4 smk- core
FG2G19850	FGSG_03065	-2.38985	4.30284e-20	2.20929e-17	phytoene dehydrogenase
FG2G32520	FGSG_12331	-2.38475	1.96505e-05	0.000844314	zinc-binding oxidoreductase
FG4G22310	FGSG_07895	-2.35991	4.69455e-20	2.29563e-17	uncharacterized protein
FG3G09440	FGSG_05330	-2.34472	1.63244e-09	1.80253e-07	phosphomannose isomerase type i
FG4G31360	FGSG_09336	-2.34226	0.000236254	0.00732957	uncharacterized protein
FG2G03270	FGSG_08214	-2.32704	0.000922555	0.0230504	uncharacterized protein
FG4G33250	FGSG_09224	-2.2964	0.000510525	0.014285	uncharacterized protein
FG1G52640	FGSG_10565	-2.26509	0.00102717	0.0252345	uncharacterized protein
FG2G22740		-2.257	5.27903e-07	3.34632e-05	uncharacterized protein
FG2G40280	FGSG_04518	-2.2472	4.09541e-06	0.00021457	Keratin, type I cuticular Ha6; Keratin-36; K36; Keratin-5; MHRa-1
FG4G35880	FGSG_09028	-2.21902	1.25202e-22	7.14279e-20	oxidoreductase
FG3G34490	FGSG_11327	-2.19418	0.000121286	0.00420771	terpene synthase metal binding domain protein
FG3G32970	FGSG_11211	-2.19028	0.000136468	0.00467129	short chain alcohol dehydrogenase
FG2G10430	FGSG_08659	-2.18277	3.22585e-13	5.71142e-11	uncharacterized protein
FG2G30030		-2.15626	0.00023285	0.00726789	uncharacterized protein
FG3G32130	FGSG_11146	-2.14704	6.70818e-06	0.0003344	heme peroxidase
FG2G17960	FGSG_02925	-2.14308	1.88507e-09	2.00725e-07	uncharacterized protein
FG1G44800	FGSG_10050	-2.13244	1.16232e-13	2.09401e-11	mismatched base pair and cruciform DNA recognition protein
FG4G35400	FGSG_09060	-2.11906	2.05761e-07	1.52012e-05	membrane transporter
FG2G12010	FGSG_08743	-2.09304	2.0717e-14	4.25485e-12	uncharacterized protein
FG2G25770	FGSG_12419	-2.07131	5.66348e-05	0.00220296	Extracellular membrane protein, CFEM domain protein
FG2G13880	FGSG_08847	-2.06547	4.1681e-16	1.12637e-13	dna damage-responsive protein 48
FG1G08610	FGSG_00578	-2.0636	4.95165e-13	8.33581e-11	oxidoreductase
FG1G52510	FGSG_10555	-2.03176	2.13805e-05	0.000914817	uncharacterized protein
FG2G31890	FGSG_03969	-2.02231	5.10171e-07	3.254e-05	uncharacterized protein
FG1G40570	FGSG_12184	-2.02196	1.00198e-05	0.00047243	dna repair protein rad5
FG2G20670	FGSG_03125	-2.00698	8.22243e-14	1.5352e-11	thioredoxin protein
FG4G15770	FGSG_13146	-2.0016	1.87299e-15	4.69115e-13	srp40-suppressor of mutant ac40 of rna polymerase i and iii
FG3G21430		-1.96005	3.26674e-05	0.0013365	uncharacterized protein
FG2G19840	FGSG_03064	-1.95643	0.000610842	0.0162086	hsp30 heat shock protein yro1p
FG4G17440	FGSG_07534	-1.95257	9.4148e-05	0.00338044	uncharacterized protein
FG1G03870	FGSG_00260	-1.94502	5.81827e-11	7.96638e-09	uncharacterized protein
FG2G24000	FGSG_03372	-1.94261	9.44497e-11	1.24347e-08	Sulfotransferase ppzF; Pyrrolopyrazine biosynthesis cluster protein F
FG2G09900	FGSG_08630	-1.92996	3.63155e-14	7.17161e-12	uncharacterized protein
FG1G27060	FGSG_01785	-1.92363	0.00069016	0.017988	c4-dicarboxylate transport protein mae1
FG2G13970	FGSG_08852	-1.90244	1.74381e-19	8.12151e-17	deoxyribodipyrimidine photo-lyase
FG4G33530	FGSG_09202	-1.90161	0.00130347	0.03056	e3 ubiquitin-protein ligase ari10
FG2G23960	FGSG_03368	-1.89693	3.09435e-06	0.000169021	uncharacterized protein
FG1G31720	FGSG_02087	-1.87085	0.000139412	0.00475621	uncharacterized protein
FG2G38000	FGSG_04370	-1.80779	0.00181557	0.0397882	mfs dha1 multidrug resistance protein
FG4G31830	FGSG_09311	-1.80698	0.000360345	0.0105424	phenylalanine ammonia-lyase
FG3G01500	FGSG_12616	-1.80169	0.00226096	0.0477733	heterokaryon incompatibility protein
FG3G18810	FGSG_05962	-1.78757	2.60622e-09	2.73094e-07	uncharacterized protein
FG4G17780	FGSG_07564	-1.78383	4.338e-15	9.7937e-13	multidrug resistant protein
FG2G30800	FGSG_03882	-1.77046	0.00227456	0.047962	atpase
FG1G10400	FGSG_11811	-1.76851	0.000775968	0.019971	manganese resistance protein
FG3G13210	FGSG_12760	-1.74771	2.15764e-05	0.000915571	uncharacterized protein
FG2G31010	FGSG_03898	-1.71003	3.46381e-09	3.52176e-07	fad-binding protein
FG1G42290	FGSG_09896	-1.68399	7.91457e-13	1.31088e-10	isocitrate lyase
FG2G18070	FGSG_02933	-1.68262	0.000150436	0.00508168	glycogen debranching enzyme
FG2G22520	FGSG_03264	-1.68211	1.94356e-15	4.752e-13	cytochrome p450
FG2G17620	FGSG_12558	-1.68069	0.00195979	0.0424581	serine threonine-protein phosphatase 6 regulatory ankyrin repeat subunit b-like
FG4G20140	FGSG_07741	-1.68039	0.00207603	0.0446935	volvatoxin a2 precursor
FG1G19790	FGSG_11928	-1.67342	7.00904e-05	0.0026173	uncharacterized protein
FG1G50830	FGSG_10446	-1.67166	1.3303e-05	0.000612595	pyruvate decarboxylase
FG4G17820	FGSG_07567	-1.66113	0.000396775	0.0113812	multidrug resistance protein
FG1G33510	FGSG_02220	-1.64631	0.000573442	0.0156614	aldehyde dehydrogenase (nad+)
FG3G20740	FGSG_06095	-1.63665	0.000395915	0.0113812	uncharacterized protein
FG2G39080	FGSG_04444	-1.61541	0.00185764	0.0405013	uncharacterized protein
FG3G32310	FGSG_11162	-1.61468	1.83901e-06	0.000106094	ab hydrolase superfamily protein yisy
FG1G50810	FGSG_10445	-1.58759	1.96871e-08	1.82132e-06	phosphoenolpyruvate synthase
FG4G19300	FGSG_07685	-1.58186	6.07805e-05	0.00232384	dimethylaniline monooxygenase
FG3G18490	FGSG_05937	-1.57191	0.000584341	0.015791	phospholipase a2
FG4G11550		-1.55429	1.74978e-06	0.000101517	uncharacterized protein
FG4G02620	FGSG_06605	-1.54492	3.06595e-05	0.00125937	beta-glucosidase
FG1G48720	FGSG_10303	-1.53949	4.60288e-10	5.43298e-08	upf0591 membrane protein
FG3G35030	FGSG_11368	-1.53383	4.86164e-12	7.45136e-10	Mannose recognizing lectin
FG4G02150		-1.53293	0.000164876	0.00539207	uncharacterized protein
FG2G31840	FGSG_03964	-1.52637	0.00182106	0.0397882	polyketide synthase
FG2G32390	FGSG_04000	-1.51426	2.60295e-08	2.34471e-06	mismatched base pair and cruciform DNA recognition protein
FG4G36660	FGSG_08979	-1.50864	0.000622449	0.016474	ThiJuncharacterized protein PfpI family protein
FG4G27750	FGSG_09570	-1.49496	4.50315e-05	0.00179236	uncharacterized protein
FG2G21540		-1.48981	6.22914e-05	0.00236915	uncharacterized protein
FG3G14410	FGSG_05661	-1.48925	4.4922e-08	3.8442e-06	lactose regulatory protein
FG2G13960		-1.47506	1.32217e-06	7.84816e-05	uncharacterized protein
FG2G22750	FGSG_03282	-1.47301	1.51209e-06	8.92396e-05	uncharacterized protein
FG2G30200	FGSG_12376	-1.46696	0.00114611	0.027465	rna-binding domain-containing protein
FG1G30920	FGSG_02034	-1.45583	0.000160791	0.00529218	alcohol dehydrogenase
FG1G53950	FGSG_10677	-1.45071	1.04381e-10	1.35682e-08	peroxisomal amine oxidase (copper-containing)
FG4G20750	FGSG_07783	-1.44666	0.00016134	0.0052933	acid phosphatase
FG1G38510	FGSG_02585	-1.4367	2.28272e-10	2.82425e-08	uncharacterized protein ffuj_07825
FG1G46360	FGSG_10150	-1.42814	0.00169117	0.0374281	ph-response regulator
FG3G04980	FGSG_05044	-1.42168	0.000132753	0.00456574	uncharacterized protein ffuj_05087
FG1G30480	FGSG_12056	-1.41749	1.73043e-09	1.89041e-07	uncharacterized protein
FG4G20170	FGSG_07744	-1.40301	0.000966612	0.0240926	Notoamide biosynthesis cluster protein M
FG2G39640	FGSG_04475	-1.38472	0.00013051	0.00451249	uncharacterized protein
FG1G48830	FGSG_10311	-1.37299	5.25236e-06	0.000269683	Glyoxylase-like domain-containing protein; Ascochitine biosynthesis cluster protein 10
FG2G26430	FGSG_03556	-1.3668	4.20015e-05	0.00168482	uncharacterized protein
FG1G25870	FGSG_01695	-1.36413	4.98006e-08	4.19182e-06	uncharacterized protein
FG1G19780	FGSG_01298,FGSG_11927	-1.35372	0.000404449	0.0115691	transcriptional repressor
FG4G09640	FGSG_07039	-1.34749	1.5162e-09	1.69237e-07	uncharacterized protein
FG1G17460	FGSG_01158	-1.34711	3.37748e-07	2.29691e-05	Heat shock protein
FG2G16740	FGSG_12572	-1.34517	1.07288e-05	0.000500792	uncharacterized protein
FG2G37730	FGSG_04353	-1.34282	1.2232e-07	9.30451e-06	uncharacterized protein
FG2G08870	FGSG_08562	-1.33766	5.11892e-06	0.000264152	uncharacterized protein
FG2G06960	FGSG_08456	-1.32538	5.23158e-08	4.33251e-06	probable vivid PAS protein
FG2G17200	FGSG_02867	-1.3212	0.00100406	0.0247853	kelch domain-containing protein
FG1G44810	FGSG_10051	-1.31394	2.92078e-09	3.02965e-07	period circadian protein
FG4G30160		-1.31108	7.37285e-05	0.00270399	uncharacterized protein
FG2G02480	FGSG_08151	-1.30951	0.00232962	0.0488221	feebly like protein
FG4G35710	FGSG_09039	-1.30016	0.000477566	0.01351	n amino acid transport system protein
FG1G32460	FGSG_02139	-1.27693	0.000203326	0.00648434	canalicular multispecific organic anion transporter 2
FG4G35370	FGSG_09063	-1.27267	2.82893e-05	0.00117138	salicylate hydroxylase
FG3G32690	FGSG_11192	-1.2705	7.32188e-05	0.00270188	l-amino acid oxidase
FG1G33620	FGSG_02229	-1.25855	0.00080282	0.020559	amino acid permease
FG2G19470	FGSG_03033	-1.25203	0.00148857	0.0336699	fluconazole resistance protein
FG2G27330	FGSG_12404	-1.23815	3.77333e-07	2.49989e-05	beta-c chain unit d
FG2G32090	FGSG_03984	-1.22663	7.04983e-07	4.41431e-05	l-lactate dehydrogenase
FG1G25890	FGSG_11990	-1.2253	3.83483e-08	3.3658e-06	uncharacterized protein
FG3G01390	FGSG_04798	-1.22289	0.00105061	0.0256873	Peptidase S1uncharacterized protein S6, chymotrypsinuncharacterized protein Hap, active site protein
FG2G22440	FGSG_03256	-1.21064	0.00146861	0.0334393	alcohol dehydrogenase
FG1G30330		-1.20635	0.000484047	0.0136183	GAL4-like Zn 2 Cys 6 proteins
FG2G07930	FGSG_08504	-1.19464	7.76431e-07	4.80311e-05	Outer spore wall protein RRT8
FG1G26430	FGSG_01736	-1.17708	0.00124378	0.0293619	T6SS Phospholipase effector Tle1-like catalytic domain-containing protein
FG2G33520	FGSG_04071	-1.17671	1.7566e-05	0.000779663	uncharacterized protein
FG4G33260	FGSG_09223	-1.17466	0.00026482	0.00804567	uncharacterized protein
FG2G32600	FGSG_04015	-1.16571	1.73859e-05	0.000779633	dehydrin-like proteins
FG2G26580		-1.14991	0.00135642	0.0314426	uncharacterized protein
FG4G25410	FGSG_09727	-1.14472	7.5058e-06	0.000365294	uncharacterized protein
FG1G01110	FGSG_00066	-1.1387	1.90374e-05	0.00082141	uncharacterized protein
FG4G24030	FGSG_09819	-1.1381	0.000682047	0.0178217	malic acid transport protein
FG2G12880	FGSG_13296	-1.13493	0.000564148	0.0154486	uncharacterized protein
FG2G29020	FGSG_03751	-1.11559	2.15781e-07	1.58275e-05	protein fmp42
FG4G02550	FGSG_06598	-1.10443	3.48773e-05	0.00142125	alcohol dehydrogenase
FG4G26030	FGSG_09694	-1.08804	1.53172e-06	8.93705e-05	nad dependent epimerase dehydratase
FG2G18080	FGSG_02934	-1.08756	1.87071e-06	0.00010732	Cyclin-like F-box
FG2G13100	FGSG_08802	-1.08265	0.000583672	0.015791	monocarboxylate transporter 2
FG3G00670	FGSG_04738	-1.0824	0.00110003	0.026705	alkaline ceramidase
FG1G51550	FGSG_10498	-1.08239	0.000261484	0.0079916	uncharacterized protein
FG1G51510	FGSG_10496	-1.071	8.93173e-06	0.000428828	uncharacterized protein
FG2G31150	FGSG_03911	-1.06746	6.41521e-06	0.000323845	phospholipase domain protein
FG2G21370	FGSG_03184	-1.06693	0.00026883	0.00814341	uncharacterized protein
FG1G04980	FGSG_00338	-1.065	0.0023786	0.0497472	aureobasidin-resistance protein
FG2G31740	FGSG_03957	-1.02434	0.000232771	0.00726789	polyol transporter 5
FG2G32160	FGSG_03988	-1.02252	5.65319e-05	0.00220296	uncharacterized protein
